# Supplementary material for: Association between serum lipase levels and chronic kidney disease stages
Source: PLoS One. 2025 Aug 18;20(8):e0330329. doi: 10.1371/journal.pone.0330329 (PMC12360523; doi:10.1371/journal.pone.0330329)
Supplement: S1 Data — (XLS) [file pone.0330329.s001.xls]

## Sheet: Training
Group	Age,year	Gender, 1:Male, 2:Female	BMI	SBP, mmHg	DBP, mmHg	Hypertension,1:Y,2:N	Diabetes,1:Y,2:N	TCmmol/L	TGmmol/L	HDLmmol/L	LDLmmol/L	UP mg/L	UAumol/L	CKD	LPS U/L	BUNmmol/L	Scr μmol/L	eGFR	Tumour,1:Y,2:N
1	25	2	22.58	130	92	1	2	5.17	1.14	1.21	3.11	1051	283	1	18	4.99	41	135.84	2
1	40	1	20.89	130	80	2	2	3.62	2.84	0.97	1.89	3050	410	1	19	4.5	73	113.64	2
1	35	1	23.03	130	80	2	1	5.28	0.92	1.32	3.95	363.1	408	1	19	5.46	83	61.05	2
1	45	2	18.86	130	88	2	2	3.6	0.42	1.56	2.37	672	237	1	24	10.64	86	67.92	2
1	49	2	20.19	125	87	1	2	5.38	1.42	1.13	3.33	3267	354	1	26	5.86	62	109.05	2
1	57	1	23.48	135	86	2	2	5.12	0.89	1.14	2.34	561.6	199	1	29	4.78	56	111.27	2
1	47	2	18.69	146	82	2	1	3.59	11.49	0.69	1.41	411.9	329	1	30	4.54	65	99.88	2
1	48	1	19.03	120	80	2	2	5.79	1.21	1.15	2.97	11.5	315	1	35	5.03	84	93.33	2
1	57	2	19.36	115	65	2	2	5.26	0.64	1.48	1.93	231.2	360	1	38	5.58	56	109.89	2
1	50	2	18.96	125	85	2	1	3.94	2.17	1.12	3.64	93.4	434	1	47	5.4	83	100.13	2
1	60	1	20.69	135	70	2	2	3.1	1.41	0.83	1.51	14.1	391	2	8	4.53	81	101.83	2
1	33	1	23.48	136	81	2	2	3.78	3.11	1	2.02	21.3	445	2	20	3.91	64	123.51	2
1	46	1	21.74	144	92	1	2	5.93	3.05	1.01	3.61	36.1	298	2	24	5.29	85	98.53	1
1	20	1	19.32	128	75	2	1	10.36	4.03	1.6	5.13	10	556	2	26	7.56	68	84.6	2
1	64	2	21.25	150	80	1	1	6.16	1.07	1.27	4.88	307	381	2	27	9.72	86	65.02	2
1	36	1	23.63	133	79	2	2	5.4	1.32	1.12	4.36	4576.6	482	2	29	4.49	73	116.5	2
1	38	2	25.01	102	65	2	2	7.43	1.62	1.48	4.4	1663	200	2	31	5.95	71	96.2	2
1	71	1	19.46	120	80	2	1	3.93	0.86	1.33	2.6	262	277	2	31	7.08	75	92.95	2
1	63	1	19.71	120	78	2	2	4.03	3.77	1.03	1.92	18.7	464	2	32	6.45	93	79.58	2
1	42	1	23.06	130	80	2	2	4.35	1.71	0.79	2.84	293.1	292	2	35	8.83	88	76.03	2
1	36	1	23.84	140	70	2	2	3.78	0.72	1.09	2.61	390	332	2	36	3.9	85	104.85	2
1	54	1	21.36	120	78	2	2	4.36	2.06	0.77	2.83	3230.4	439	2	38	5.13	84	95.09	2
1	52	1	18.88	140	80	2	2	4.98	4.65	1.14	2.41	105.2	414	2	38	5.98	52	109.81	2
1	40	2	18.64	120	78	2	1	4.82	3.26	1.02	2.41	802.2	308	2	39	5.66	53	116.32	2
1	47	1	21.43	120	78	2	2	5.19	2.43	0.98	3.72	1847.1	458	2	39	6.35	81	103.75	2
1	54	1	21.03	136	83	2	2	5.26	1.89	1	3.45	432.9	521	2	39	7.02	57	104.76	2
1	54	1	21.88	120	80	2	1	2.92	0.6	1.31	1.38	1796.6	426	2	40	4.85	98	79.03	2
1	48	1	20.96	140	80	2	2	4.65	1.85	1.02	3.05	33	317	2	41	9.06	83	100.13	2
1	53	1	20.65	132	88	2	2	4.44	2.26	0.93	3.04	737	476	2	41	4.89	96	81.52	2
1	44	1	21.65	150	90	1	1	3.67	3.24	0.67	1.93	64.7	450	2	41	4.32	100	82.09	2
1	64	2	21.16	126	81	2	2	5.8	4.9	1.09	2.7	266.5	439	2	41	7.84	117	44.94	2
1	52	2	21.67	130	70	2	2	4.22	1.95	1.21	2.32	308.3	356	2	42	5.52	74	83.91	2
1	55	1	23.56	135	82	2	2	4.28	2.02	1.47	2.19	1114.2	477	2	42	5.08	103	73.99	2
1	59	1	18.69	136	90	2	2	4.67	5.16	0.86	1.73	620	454	2	43	7.41	93	81.58	2
1	41	1	22.58	120	70	2	2	4.14	2.09	1.09	2.43	176.9	447	2	45	7.64	92	92.43	2
1	66	1	22.86	125	65	2	2	3.94	1.06	1.38	2.24	212.5	443	2	45	7.17	109	64.56	2
1	51	1	22.08	150	90	1	1	3.28	0.98	1.51	1.46	1909	427	2	46	5.84	81	101.2	2
1	47	1	20.22	120	70	2	2	4.21	1.22	1.32	2.51	1666	384	2	49	7.48	89	77.85	2
1	43	1	19.34	146	86	1	2	5.18	1.68	1.44	3.12	1012	513	2	52	7.14	105	77.9	1
1	37	1	20.69	125	85	2	2	8.37	2.5	1.42	5.9	2	278	2	52	6.48	138	58.25	1
1	58	2	23.76	137	76	2	1	4.51	1.49	1.35	2.56	321.8	504	2	53	9.13	80	74.07	2
1	57	1	18.63	128	75	2	1	4.51	2.08	0.91	2.82	217.8	336	2	53	7.67	97	78.53	2
1	42	2	21.36	130	80	2	2	3.66	0.83	1.21	2.19	881	278	2	53	5.18	108	56.73	2
1	52	1	24.05	132	70	2	2	4.43	0.93	1.51	2.83	162.9	423	2	54	4.04	117	64.69	2
1	65	1	22.69	128	74	2	1	3.95	1.07	1.18	2.06	86.8	495	2	57	7.32	113	62.21	2
1	78	2	19.26	128	75	2	1	3.96	2.06	0.6	2.9	1223.9	482	2	59	7.75	107	43.09	2
1	70	2	24.58	145	90	1	2	3.36	0.88	1.03	1.99	4.9	488	2	60	6.72	113	67.45	2
1	54	1	23.69	149	98	1	2	3.66	1.18	1.04	2.22	21.8	501	2	63	8.64	137	52.87	2
1	67	2	20.31	130	78	2	2	6.44	2.54	1.15	4.78	6.5	445	2	66	9.86	114	45.51	2
1	75	1	20.47	150	78	1	2	3.76	2.5	0.78	2.21	532	619	2	67	8.48	126	61.06	2
1	67	2	23.56	129	83	2	1	5.29	1.37	1.35	4.07	321.8	421	2	68	26.27	160	54.22	2
1	50	1	22.89	160	85	1	2	6.11	1.71	0.93	4.71	316.1	458	2	72	6.8	115	58.68	2
Mean	51.1154	1.32692	21.3623	131.942	80.0192	1.78846	1.71154	4.75038	2.12019	1.13442	2.865	725.738	402.385	1.80769	40.8077	6.7925	89.4231	84.4196	1.94231
Standard deviations	12.2261	0.473665	1.82795	11.0159	7.39764	0.412384	0.457467	1.33416	1.73322	0.24572	1.03313	986.787	91.1736	0.397959	14.3473	3.22342	23.9692	22.3487	0.235435
Median	51.5	1	21.305	130	80	2	2	4.435	1.71	1.125	2.605	318.95	424.5	2	40.5	6.165	85.5	81.835	2
2	72	1	21.59	136	79	2	2	5.2	4.52	0.72	1.94	1047	611	3	17	6.04	76	78.29	2
2	61	1	20.22	129	86	2	1	4.19	1.95	1.02	3.05	341	431	3	19	7.33	94	79.54	2
2	57	1	21.57	134	85	2	2	4.82	1.52	1.12	3.47	679	353	3	20	8.86	72	102.67	1
2	56	1	21.83	120	74	2	2	3.15	0.75	1	1.7	839	473	3	20	12.68	89	56.14	2
2	43	1	22.65	135	85	2	1	4.67	0.86	1.44	3.05	5.3	390	3	22	5.11	99	83.6	2
2	58	1	23.68	150	100	1	2	6.09	5.97	1.25	2.68	778.7	476	3	23	4.98	87	88.93	1
2	56	1	21.69	120	80	2	2	2.65	0.89	0.93	1.31	446	403	3	23	12.53	112	66.5	2
2	42	1	26.36	133	86	2	2	3.76	2.34	0.69	2.11	1711	293	3	24	5.78	92	83.68	2
2	58	1	22.58	139	89	2	2	5.43	1.64	1.38	4.11	20.6	419	3	25	6.6	96	79.02	2
2	72	1	23.44	132	80	2	2	5.41	2.41	0.85	4.03	13	276	3	25	6.44	113	59.56	1
2	66	1	21.49	136	82	2	1	4.3	0.84	1.21	3.03	156.3	358	3	27	8.25	139	48.22	2
2	47	1	21.33	129	83	2	1	3.61	2.14	0.89	2.01	6740	335	3	28	7.56	116	67.43	2
2	76	1	23.88	120	70	2	2	2.08	0.65	0.93	0.91	628	453	3	29	4.59	94	72.46	2
2	73	1	20.13	141	89	1	2	5.23	0.92	1.46	3.92	445	233	3	29	6.89	108	62.48	2
2	32	1	21.63	152	69	1	2	5.1	1.85	1.02	3.23	226.6	441	3	30	9.3	79	80.3	2
2	60	1	23.06	121	81	2	2	6.16	3.67	1.2	4.26	41.1	353	3	30	6.59	114	63.5	2
2	41	2	20.78	138	84	2	2	4.34	1.54	1.22	2.58	157.1	297	3	31	3.55	80	81.82	2
2	57	1	20.69	132	83	2	2	5.07	3.15	1.06	3.69	1406	403	3	32	8.04	102	73.93	2
2	48	1	20.68	122	86	2	2	7.75	4.19	0.96	5.42	2.8	541	3	32	6.55	150	49.22	2
2	52	2	24.03	157	74	1	1	4.37	1.63	1.22	2.56	7384.3	464	3	33	8.3	90	41.28	2
2	66	2	22.69	150	80	1	1	3.86	1.21	1.27	2.43	706.8	421	3	33	8.66	117	44.39	1
2	37	1	19.36	133	83	2	1	4.53	3.49	0.98	2.91	55.4	443	3	34	4.18	72	116.26	2
2	35	1	18.99	135	86	2	2	5.51	1.23	1.21	3.09	84.6	399	3	34	5.62	80	113.47	2
2	67	1	23.61	136	89	2	2	5.16	1.02	1.04	3.12	1623	340	3	34	6.21	120	57.17	2
2	60	1	19.25	131	83	2	2	3.32	1.11	1	1.79	56.4	418	3	34	7.46	108	71.66	2
2	49	2	22.15	133	86	2	2	7.07	1.39	1.75	5.3	912	410	3	35	8.16	111	52.55	2
2	52	1	21.09	131	81	2	2	4.49	0.61	1.47	3.01	92.2	627	3	35	11.94	74	68.76	2
2	49	1	24.05	132	82	2	1	4.12	1.29	1.16	2.79	127.4	447	3	36	6.89	80	104.01	2
2	79	1	19.73	138	85	2	1	3.75	1.68	0.91	2.02	1056	531	3	36	7.77	92	62.25	2
2	60	2	19.66	131	82	2	2	6.7	2.95	1.2	2.46	2308.2	332	3	37	8.35	104	53.07	2
2	73	1	22.58	122	83	2	2	5	1.74	1.12	3.61	30.5	411	3	37	8.35	98	52.89	2
2	60	2	24.26	136	83	2	2	6.43	2.55	0.86	4.6	813	389	3	37	8.62	104	57.18	2
2	75	1	19.61	139	88	2	2	4.58	0.59	1.51	2.12	158	266	3	38	10.25	120	54.39	2
2	55	1	20.89	133	86	2	1	6.56	0.82	1.89	4.57	962.5	423	3	38	7.69	123	59.8	1
2	27	1	21.53	128	74	2	2	5.09	1.3	1.39	3.12	2083.6	303	3	38	12.96	170	48.27	2
2	64	1	24.26	138	89	2	2	5.13	6.25	0.9	1.83	2359.6	349	3	38	4.19	105	72.75	2
2	52	1	19.35	128	89	2	2	3.98	1.55	1.18	2.42	146.6	233	3	39	6.15	59	103.25	1
2	65	1	20.79	154	82	1	2	3.25	1.28	0.66	2.25	1289	406	3	39	6.37	104	68.73	2
2	56	2	23.66	136	78	2	2	3.97	0.83	1.32	2.35	424	530	3	39	8.23	110	42.21	2
2	64	1	19.58	122	87	2	2	4.07	0.9	0.93	2.95	1128	416	3	40	10.66	88	84.5	2
2	49	1	19.68	126	81	2	1	5.56	1.92	1.1	4.27	7.5	448	3	40	6.54	110	70.97	2
2	42	2	23.69	132	81	2	2	2.85	1.33	0.58	1.79	4.8	449	3	40	10.08	151	27.8	2
2	38	1	23.58	130	80	2	2	4.65	1.49	1.04	3.06	144.3	525	3	41	6.15	98	87.3	2
2	77	1	20.67	127	87	2	2	3.57	0.86	1.32	2.2	9.1	642	3	41	8.96	94	80.54	2
2	48	1	19.59	120	78	2	2	3.65	2.05	0.84	1.97	299.7	327	3	42	7.97	112	69.89	2
2	65	1	18.56	185	105	1	1	3.11	0.68	1.26	1.25	115.8	456	3	42	9.92	118	59.06	2
2	44	1	22.75	135	88	2	1	4.05	1.44	1.48	2.13	1411.3	516	3	42	8.03	124	63.41	2
2	71	1	25.79	146	85	1	1	4.67	2.49	1.38	2.37	3590	429	3	42	11.12	210	34.55	2
2	57	2	21.49	137	82	2	1	4.34	1.68	1.21	2.58	30.1	196	3	43	6.67	87	66.98	2
2	68	2	19.87	123	83	2	2	4.81	0.56	1.51	2.19	108.4	379	3	43	9.23	100	52.93	2
2	75	1	22.57	131	83	2	2	4.15	1.18	1.45	2.23	3147	477	3	43	6.32	139	45.6	2
2	40	1	21.45	125	86	2	1	5.09	1.1	0.97	4.02	511.7	444	3	44	6.71	103	81.22	2
2	50	1	21.58	133	85	2	2	5.78	1.01	1.73	3.47	73.2	331	3	44	7.22	108	72.1	2
2	58	1	24.06	144	99	1	1	5.35	2.59	0.76	3.56	1841	419	3	44	9.8	125	57.57	1
2	71	1	23.88	109	64	2	2	3.58	1.22	1.22	1.91	1072.8	444	3	44	11.39	133	49.29	2
2	36	2	24.55	137	89	2	1	5.8	1.78	1.55	3.5	779	524	3	44	13.23	141	42.76	1
2	71	1	23.25	140	73	2	1	5.41	4.22	1.06	2.86	2134	267	3	44	20.29	423	11.55	2
2	80	1	22.01	127	86	2	1	4.59	1.06	0.97	3.46	242	392	3	45	6.28	100	65.62	2
2	47	2	23.06	132	82	2	1	5.62	1.15	1.79	3.63	551	343	3	45	8.36	105	56.88	1
2	43	2	18.76	123	80	2	2	4.41	0.74	1.42	2.53	472	395	3	45	8.19	146	39.26	2
2	53	1	19.76	132	86	2	2	4.1	0.67	1.25	2.8	39.5	458	3	46	6.27	131	56.14	2
2	71	1	24.29	132	86	2	1	6.1	2.27	1.12	4.45	5017	321	3	46	9.5	175	35.46	2
2	68	2	21.26	140	60	2	2	4.04	2.07	1.54	1.63	68.9	276	3	47	5.34	86	56.01	2
2	53	2	19.68	130	82	2	1	6.31	1.86	1.33	4.66	600.5	472	3	47	8.5	102	56.74	2
2	65	1	19.01	123	83	2	2	3.33	0.88	1.13	1.78	3.1	437	3	47	9.07	111	63.56	2
2	80	1	23.58	136	87	2	2	5.86	2.71	1.01	3.7	23	448	3	47	6.84	116	54.92	2
2	57	1	23.91	158	94	1	1	3.36	0.57	1.12	2.23	1930.1	402	3	47	6.39	132	54.26	2
2	57	2	18.96	146	78	1	1	4.2	0.74	1.15	2.9	238	264	3	48	12.92	93	62.83	2
2	66	2	24.36	124	78	2	2	3.33	1.39	0.91	2.04	1295	422	3	49	4.59	96	56.28	2
2	62	2	23.69	124	84	2	2	4.91	1.84	1.59	1.85	6968	317	3	49	7.02	106	51.23	2
2	68	1	21.12	133	79	2	2	4	10.76	0.54	1	4539.8	559	3	49	11.53	123	55.15	2
2	48	1	25.03	136	82	2	2	6.55	4.06	1.1	4.21	3920	404	3	49	10.44	153	48.07	2
2	57	2	22.36	131	86	2	1	5.43	1.43	1.16	4.3	9.5	445	3	50	7.83	105	53.45	2
2	60	1	24.26	133	86	2	1	3.61	0.75	1.14	2.1	1453.8	410	3	50	8.47	123	57.97	2
2	68	2	26.64	135	63	2	2	5.04	2.56	1.03	3.23	790	526	3	50	13.2	210	21.73	2
2	74	2	21.53	150	61	1	1	4.39	2.48	0.79	2.69	1768	480	3	51	6.14	102	53.31	2
2	74	2	23.05	135	80	2	2	5.54	1.83	1.09	4.16	150.7	176	3	51	6.39	127	35.97	2
2	58	2	24.09	133	72	2	2	4.73	1.83	0.95	3.41	1216	422	3	52	7.34	84	57.61	2
2	74	2	24.76	135	83	2	1	3.13	1.2	1.36	1.49	75.8	522	3	52	7.7	122	40.16	2
2	66	1	24.16	120	70	2	2	2.84	1.57	1.06	1.17	763.8	306	3	52	16.13	139	48.22	2
2	56	2	23.58	132	81	2	2	3.91	1	1.53	2.02	1332	836	3	53	14.84	171	24.86	2
2	77	1	23.88	124	87	2	1	3.55	0.5	1.19	2.06	30.2	567	3	54	7.51	104	63.78	1
2	54	2	23.06	125	82	2	1	5	0.66	1.64	3.12	350.4	282	3	55	6.76	113	66.15	2
2	55	2	23.28	133	88	2	2	5.14	3.9	1.12	2.59	182.3	531	3	55	9.54	99	58.08	2
2	52	1	24.25	132	80	2	2	4.69	2	0.92	3.46	691	388	3	55	14.16	135	54.48	2
2	49	1	23.58	129	89	2	2	5.31	4.09	1.03	2.99	982.9	442	3	55	11.8	172	41.5	1
2	47	1	24.06	134	84	2	2	2.89	2.43	0.96	1.29	957	445	3	56	6.94	108	73.46	2
2	55	1	23.29	131	83	2	2	6.41	2.34	1.05	4.91	1476.4	492	3	56	16.64	242	26.55	2
2	60	2	24.88	126	81	2	2	6.56	1.15	1.32	4.55	143.3	397	3	58	6.86	117	46.07	2
2	68	1	23.58	136	92	1	1	4.97	2.01	1.15	3	102.2	377	3	59	6.95	82	89.72	2
2	57	2	22.14	130	80	2	2	3.28	1.68	0.86	1.89	1055.9	365	3	60	5.71	96	59.52	2
2	68	2	24.03	139	85	2	1	4.99	5.02	0.83	1.81	5.7	414	3	60	10.7	163	29.45	2
2	58	2	22.59	130	95	1	1	7.46	1.46	1.3	5.96	37.6	427	3	61	10.46	124	53.28	2
2	65	1	24.16	133	88	2	1	3.8	1.28	1.15	2.21	8.5	522	3	61	5.72	131	52.09	2
2	55	1	21.09	120	70	2	1	6.91	4.12	1.32	3.92	303.1	540	3	61	12.72	168	41.13	2
2	68	1	22.15	132	70	2	2	3.89	1.3	1.3	2.22	18	302	3	62	7.04	110	63.06	2
2	58	1	21.58	125	89	2	1	3.42	3.13	0.99	1.56	35.3	461	3	63	5.9	106	70.16	2
2	44	2	18.36	152	74	1	2	1.18	1.03	0.17	0.64	17.6	238	3	64	4.15	113	74.97	2
2	54	1	20.58	128	87	2	2	5.75	0.88	1.52	2.92	1428	405	3	64	7.25	162	43.24	1
2	72	1	22.31	132	86	2	1	6.01	1.55	1.3	4.37	1235	419	3	65	8.71	109	62.19	2
2	72	2	22.73	133	89	2	1	6.48	3.06	1.14	4.07	5.6	647	3	66	10.14	164	37.86	2
2	64	1	18.79	155	60	1	2	4.32	1.31	1.26	2.67	1112.7	537	3	67	15.42	136	44.26	2
2	61	2	24.02	122	82	2	2	3.54	0.97	1.5	1.76	12.3	204	3	67	13.43	166	41.47	2
2	75	1	20.18	151	71	1	1	3.71	1.33	0.69	2.73	1280	401	3	69	12.49	114	57.84	2
2	77	1	18.99	118	79	2	2	6.13	2.1	1.02	4.06	190.1	455	3	69	9.13	122	52.66	2
2	63	1	23.69	133	90	2	2	5.36	3.74	0.89	2.98	731.9	347	3	70	10.11	154	43.44	2
2	57	2	28.41	132	88	2	1	4.6	1.96	1.25	2.77	263.5	504	3	70	10.77	278	16.62	2
2	51	1	21.68	128	81	2	2	4.82	2.6	1.03	2.75	1365.2	525	3	74	7.63	136	54.34	1
2	22	1	23.58	147	89	2	2	3.25	0.46	1.04	2.03	9081.5	394	3	74	9.42	140	62.86	1
2	51	1	24.88	134	85	2	2	4.77	0.68	1.19	3.38	2376.1	439	3	76	9.25	183	35.98	2
2	67	1	20.36	127	88	2	2	4.91	2.59	0.79	2.9	11	408	3	78	9.15	124	54.96	2
2	51	1	21.36	125	86	2	1	4.68	2.73	1.04	3.07	530	227	3	78	7.12	186	39.47	2
2	58	2	22.58	133	83	2	1	4.17	1.4	1.23	2.56	1809.7	340	3	79	13.64	162	31.57	2
2	77	1	23.86	126	81	2	1	4.36	2.53	0.84	2.85	8240.2	428	3	84	10.6	116	55.95	2
2	75	1	21.26	139	89	2	2	4.79	2.24	0.81	3.15	493.1	604	3	85	7.84	117	56.07	2
2	78	2	20.58	135	81	2	2	5.76	0.87	2.57	2.83	1809	296	3	85	11.88	233	18.02	2
2	52	1	24.78	125	81	2	1	5.5	2.71	1.07	3.88	24.2	421	3	88	7.04	146	49.6	2
2	60	1	22.46	120	78	2	2	5.96	1.83	1.36	3.82	10.9	497	3	90	14.71	177	37.45	2
2	64	2	18.85	136	78	2	2	4.19	1.77	1	2.62	2.7	661	3	99	15.88	132	34.33	2
2	47	1	22.87	122	83	2	2	3.91	0.64	1.24	2.29	42	337	3	112	9.47	167	43.54	2
2	78	1	24.26	143	72	1	2	3.68	1.05	1.21	1.83	926	217	3	114	26.89	203	28.41	2
2	54	1	18.39	131	89	2	2	4.49	1.48	1.35	3.07	3154	392	3	118	10.19	212	29.42	2
2	47	1	23.53	125	81	2	2	4.92	0.95	1.17	3.36	46	569	3	121	11.42	173	41.74	2
2	48	2	18.92	131	82	2	2	5.37	3.91	1.01	2.66	415	666	3	135	12.36	222	21.36	2
2	50	2	21.82	138	81	2	1	6.46	3.83	1.04	2.82	89.9	485	3	210	11.11	199	25.92	2
2	57	1	21.04	143	81	1	2	3.45	1.05	0.95	2.03	1978	318	3	180	11.26	201	35.96	2
Mean	58.8016	1.31746	22.1987	133.214	82.3571	1.84921	1.63492	4.68643	1.92508	1.14817	2.86516	1057.88	418.54	3	53.3492	9.02746	128.508	56.3914	1.88889
Standard deviations	11.9907	0.467346	2.00012	9.91371	7.21605	0.359276	0.483374	1.143	1.39496	0.295906	0.996568	1664.79	108.097	0	28.3214	3.38774	47.2995	19.5788	0.315524
Median	58	1	22.41	132	83	2	2	4.67	1.545	1.125	2.81	482.55	419	3	47	8.275	116	55.98	2
3	61	2	20.36	146	80	2	1	4.81	1.8	0.96	3.52	20.1	337	4	46	18.35	121	36.49	2
3	63	2	24.25	128	74	2	2	5.52	2.15	1.42	2.97	1145.3	525	4	46	8.12	132	53.26	2
3	77	1	21.56	129	61	2	2	4.56	1.59	1.04	2.93	152.5	598	4	48	15.89	236	22.42	2
3	74	1	19.29	139	67	2	1	5.61	1.59	1.1	3.53	332	502	4	56	12.4	212	27.65	2
3	38	1	21.56	120	78	2	1	3.56	0.73	1.04	2.43	14800	463	4	59	18.46	417	15.36	2
3	80	2	21.36	133	62	2	2	7.87	2.07	1.4	4.96	554	372	4	63	9.52	170	25.98	1
3	61	1	18.02	159	62	1	2	4.25	1.16	1.36	2.75	1809.1	294	4	68	18.96	219	25.46	2
3	67	1	21.03	128	74	2	2	5.65	2.95	1.04	3.48	346.8	671	4	72	16.89	141	47.11	2
3	56	1	21.58	144	92	1	2	3.71	1.34	0.99	2.42	581	485	4	77	13.64	173	39.46	2
3	55	2	18.69	150	90	1	2	6.45	2.41	1.25	4.04	3.6	447	4	77	17.09	299	15.42	2
3	68	1	20.83	130	80	2	2	3.99	1.17	1.07	2.75	835.3	444	4	78	6.11	145	45.27	2
3	49	2	20.49	128	74	2	1	6.83	1.85	1.57	4.14	1536	339	4	80	14.14	138	40.47	2
3	62	1	19.68	128	74	2	2	4.38	1.43	1.04	2.83	3607	270	4	84	11.08	138	49.87	2
3	49	1	21.79	130	71	2	2	6.03	5.39	1.03	3.91	755	354	4	89	16.06	139	53.6	2
3	56	1	22.47	128	95	1	1	6.26	1.85	0.98	4.23	549.7	330	4	89	10.66	198	33.56	2
3	80	1	23.85	128	74	2	1	3.13	1.62	0.79	1.7	1996	568	4	89	16.65	257	21.14	2
3	49	1	25.93	120	80	2	2	5.52	1.15	1.08	4.21	2689.4	299	4	94	11.43	144	40.06	2
3	71	2	23.58	120	70	2	2	3.92	2.79	1.04	1.3	2740	381	4	100	15.62	233	18.94	2
3	60	1	24.05	144	83	1	2	4.97	1.49	0.8	3.86	249.2	526	4	100	17.72	444	12.42	2
3	57	2	19.36	125	75	2	1	5.4	2.08	1.6	3.09	36.4	584	4	104	14.27	301	15.1	2
3	56	1	21.05	122	75	2	1	5.54	1.77	1.11	3.72	138.2	593	4	105	17.72	288	21.41	2
3	72	1	18.32	130	75	2	1	3.14	2.01	0.8	1.62	968	489	4	105	16.47	307	17.95	2
3	62	1	22.77	146	92	1	1	5.24	4.04	1.09	2.29	123.9	355	4	106	14.62	212	29.79	2
3	68	1	18.69	105	71	2	1	3.91	2.07	1.05	2.41	14.2	539	4	106	14.15	231	25.89	2
3	41	1	22.58	123	60	2	2	4.8	2.05	0.77	3.33	5295.5	531	4	107	18.32	273	19.79	2
3	72	1	18.75	157	90	1	1	3.1	0.96	0.86	1.85	2.6	316	4	117	17.7	217	27.22	2
3	55	1	19.57	128	75	2	1	4.22	2.3	0.92	2.37	47.9	333	4	119	25.66	360	16.48	2
3	64	1	22.72	140	90	2	2	5.49	1.73	0.94	4.03	6.1	275	4	126	25.34	280	21.07	2
3	55	2	21.58	120	78	2	2	6	0.49	1.67	4.05	446.7	340	4	130	10.13	243	26.91	2
3	40	1	25.96	120	80	2	2	3.5	1.65	1.02	1.8	268.6	364	4	133	11	227	31.27	2
3	39	1	22.58	140	90	2	2	5.46	1.02	1.25	3.8	65.3	645	4	134	19.88	464	13.43	1
3	50	1	19.39	130	78	2	2	4.19	2.06	0.95	2.37	784	267	4	135	10.13	241	27.52	2
3	28	1	19.63	128	74	2	2	5.13	1.26	1.33	3.12	794.2	298	4	145	15.01	272	27.29	1
3	74	1	24.09	120	70	2	2	3.34	0.94	0.98	1.97	15.1	415	4	152	23.2	438	11.57	2
3	68	1	22.63	158	100	1	1	6.33	2.33	1.24	3.49	1741.9	585	4	246	18.3	311	18.12	1
3	49	1	24.09	120	75	2	2	4.22	4.67	1.57	2.16	1416	546	4	256	17.62	194	22.31	2
3	79	2	22.86	140	93	1	1	7.48	1.98	0.9	5.25	440.7	581	4	205	18.19	303	20.65	2
Mean	59.5946	1.24324	21.5403	132	77.8919	1.75676	1.59459	4.95973	1.94432	1.10946	3.09946	1278.58	439.486	4	106.649	15.5811	246.432	27.5057	1.89189
Standard deviations	12.8527	0.434959	2.10575	12.2429	10.0271	0.434959	0.497743	1.2166	1.00228	0.238502	0.963492	2557.86	120.284	0	48.1838	4.3833	91.774	11.7132	0.3148
Median	61	1	21.56	128	75	2	2	4.97	1.8	1.04	3.09	549.7	444	4	100	16.06	233	25.89	2
4	62	1	24.96	120	78	2	2	3.65	1.98	1.03	1.76	47.7	461	5	127	21.99	442	12.34	2
4	50	1	18.79	101	53	2	2	3.1	1.57	0.6	1.59	12.7	227	5	123	6.96	467	9.7	2
4	54	1	18.62	146	94	1	1	5.1	2.94	0.73	3.38	1856.4	540	5	124	15.25	407	14.31	2
4	66	1	22.85	129	52	2	2	3.49	3.49	0.7	0.87	1598.9	300	5	98	16.66	474	11.06	2
4	44	1	21.53	173	106	1	1	3.25	0.76	0.67	2.33	596.7	327	5	87	35.46	700	7.95	2
4	38	1	21.36	120	78	2	2	4.21	1.1	1.11	2.72	460	503	5	143	19.25	543	11.19	2
4	51	1	18.57	115	68	2	1	4.01	5.16	0.86	1.59	29.8	461	5	67	15.27	214	31.54	2
4	40	1	18.65	120	80	2	2	4.02	2.08	1.12	2.3	864.3	211	5	152	18.28	286	23.85	2
4	64	1	19.16	177	60	1	2	1.36	0.41	0.57	0.68	749.9	248	5	243	18.53	559	9.19	2
4	41	1	21.59	108	65	2	2	3.36	1.11	0.88	2.18	1099	282	5	241	24.08	572	10.32	2
4	58	1	23.28	130	90	2	2	4.15	2.75	1.04	2.06	20.5	557	5	159	15.03	236	26.85	2
4	71	2	20.69	152	88	1	1	3.87	1.2	0.88	2.72	1079.7	296	5	198	20.46	303	13.73	2
4	50	1	19.58	130	70	2	1	6.3	1.74	1.18	4.88	150.9	512	5	165	26.89	190	36.61	2
4	59	1	22.59	128	75	2	1	4.84	1.22	0.95	3.47	10.3	350	5	265	12.15	170	35.36	2
4	78	2	24.08	140	53	2	2	5.22	2.16	0.88	3.61	5340	282	5	125	17.58	246	16.89	1
4	64	1	23.66	112	71	2	2	4.33	2.09	0.69	3.01	114.9	500	5	215	17.38	306	18.94	2
4	73	2	19.78	146	78	1	2	4.74	4.13	0.84	2.11	242.4	510	5	136	15.7	254	16.76	2
4	71	1	19.63	148	68	1	2	3.38	1.27	1.32	1.48	279.6	446	5	240	28.04	420	10.95	2
4	75	1	21.33	153	72	1	2	2.29	1.35	0.58	1.4	540.9	303	5	285	17.17	652	7.14	2
4	49	1	24.02	146	94	1	1	1.77	1.11	0.56	0.85	154.2	521	5	284	29.35	694	7.78	2
4	53	2	21.36	130	74	2	2	4.78	1.19	1.03	3.45	441	634	5	246	27.22	439	8.17	1
4	80	1	24.12	128	75	2	1	3.28	1.72	0.89	1.95	1007.8	515	5	149	30.88	345	14.85	2
4	72	2	23.58	131	70	2	2	5.06	1.53	1.14	3.35	53.7	264	5	136	31.71	247	17.44	2
4	66	2	19.25	160	64	1	2	8.35	4.88	1.1	4.61	618.5	413	5	213	20.33	354	10.38	2
4	58	2	21.53	155	92	1	1	4.08	2.73	0.96	2.28	336.1	482	5	192	24.62	377	11.46	1
4	62	1	23.55	120	78	2	1	3.83	2.06	1.07	2.23	1049.5	332	5	126	23.05	242	25.41	2
4	19	2	21.69	140	90	2	2	5.38	1.28	1.17	3.45	1240	522	5	109	33.27	1061	4.22	2
4	77	1	21.06	128	75	2	2	4.99	1.78	1.06	3.62	210	550	5	110	15.83	220	25.96	2
4	56	2	20.82	151	100	1	2	6.65	3	1.45	4.27	798	308	5	130	20.47	347	12.81	2
4	42	1	21.57	180	120	1	1	5.01	4.48	0.68	3.23	1480.1	783	5	139	40.78	827	6.59	2
4	42	1	20.15	120	80	2	2	4.25	2.13	0.71	2.76	452	533	5	140	48.4	543	11.19	2
4	51	1	22.53	220	112	1	1	4.01	1.24	0.84	2.58	512.9	216	5	305	25.13	1061	4.23	1
4	57	2	19.68	117	71	2	2	5.71	1.06	1.53	2.74	1194.2	348	5	335	35.34	739	7.22	2
4	78	2	21.77	147	85	1	1	3.73	0.68	1.3	2.12	1005.2	273	5	261	35.22	673	5.05	2
4	70	1	22.39	120	70	2	2	4.78	1.1	0.91	3.29	53.7	5.14	5	336	30.93	509	9.08	2
4	57	1	18.62	130	70	2	2	4.61	4.65	0.93	1.72	17	400	5	362	16.02	248	25.46	2
Mean	58.2778	1.30556	21.3442	138.083	78.3056	1.61111	1.63889	4.30389	2.08694	0.943333	2.57333	714.403	400.421	5	187.944	23.63	454.639	14.7772	1.88889
Standard deviations	13.7977	0.467177	1.85283	23.6176	15.6622	0.494413	0.487136	1.30604	1.25845	0.245066	1.01798	941.35	149.778	0	78.4755	8.85017	229.692	8.68238	0.318728
Median	58	1	21.445	130	75	2	2	4.18	1.73	0.92	2.455	486.45	406.5	5	155.5	21.23	413.5	11.325	2

## Sheet: Validation
Group	LPS	CKD	BUN	CR	UA	TC	TG	HDL	LDL	eGFR
1	63	2	7.24	72	396	5.23	2.77	1.41	3.14	73.09
1	51	2	8.79	112	502	4.56	1.73	1.45	2.62	62.92
1	48	2	5.86	101	496	4.24	1.97	1.49	2.15	70.8
1	45	2	8.49	104	441	4.29	3.39	0.91	2.37	63.7
1	53	2	5.44	65	387	3.48	1.88	1.05	1.33	100.52
1	49	2	5.73	117	374	4.15	2.71	1.03	1.94	63.58
1	20	2	6.11	89.1	422	7.06	3.4	1.23	4.83	87.76
1	28	2	8.89	111	566	5.9	2.75	1.25	3.61	61.41
1	31	2	7.42	104	415	4.34	3.6	0.94	2.3	65.05
1	33	2	5.02	89	369	6.38	2.98	1.43	4.55	87.27
1	100	2	4.61	81.6	419	6.56	2.21	1.25	4.57	94.9
1	42	2	5.17	81	436	4.85	1.11	1.37	2.73	76.1
1	49	2	5.2	87	430	5.26	1.81	1.38	3.35	87.83
2	52	3	13.03	179	429	4.76	2.14	0.86	3.18	31.46
2	74	3	15.02	219	391	4.65	1.95	0.91	2.7	18.91
2	79	3	13.27	200	320	5.52	2.06	1.11	3.31	29.3
2	47	3	6.74	92	528	2.92	1.4	0.7	0.87	90.58
2	41	3	8.32	115	397	5.82	2.8	1.52	3.49	65.38
2	37	3	6.16	66	488	6.58	2.63	1.41	4.4	104.93
2	44	3	10.87	111.8	501	6.07	2.03	1.21	3.86	46.39
2	122	3	17.43	272	553	5.31	1.42	0.89	3.66	19.24
2	53	3	7.78	137	412	5.8	3.69	1.03	3.7	45.65
2	54	3	6.25	107	471	4.17	1.76	0.94	2.58	66.5
2	32	3	5.45	85	431	6.29	1.19	1.34	4.7	99.67
2	29	3	5.58	84	428	5.95	1.52	1.31	4.09	101.11
2	49	3	11.32	108	355	3.03	1.03	0.97	1.65	57.94
2	57	3	10.12	143.3	300	3.45	2.21	1.09	1.46	47.37
2	50	3	7.92	83	430	5.42	1.31	1.22	4	81.36
2	50	3	10.19	143	461	5.18	3.06	0.9	3.16	53.89
2	71	3	7.1	85	467	4.56	4.6	1.1	1.94	60.23
2	39	3	8.62	117	373	5.32	5.32	0.8	2.35	45.16
2	55	3	6.19	150.9	641	4.89	3.16	0.91	3.21	47.74
2	60	3	5.76	71	441	5.65	2.19	1.17	3.69	96.94
2	52	3	10.19	114	189	4.84	3.53	1.33	2.47	17.4
3	19	4	4.24	125	441	4.58	1.03	1.14	3.3	50.29
3	63	4	14.45	183	257	4.8	0.88	1.71	2.62	27.81
3	10	4	19.19	247	525	5.42	2.04	1.44	3.22	19.59
3	38	4	18.47	196	461	6.8	1.2	1.13	5.19	28.59
3	28	4	8.21	101	579	3.53	2.73	0.73	2.05	70.31
3	64	4	21.31	390.7	283	6.36	1.72	1.17	4.41	13.04
3	100	4	35.99	478	398	2.76	3.22	0.7	0.92	10.44
3	55	4	5.74	53	319	5.42	1.26	1.43	3.53	101.92
4	109	5	19.19	237	352	3.97	1.53	0.93	2.42	24.2
4	59	5	15.16	308	361	3.4	2.28	0.74	2.03	16.67
4	223	5	33.89	910	486	3.77	2.97	0.82	2	4.73
4	49	5	10.84	182.1	319	6.35	4.08	1.22	4.01	33.28
4	101	5	15.22	672	311	2.33	0.44	0.9	1.2	6.68
4	88	5	14.29	207.7	295	5.51	2.99	1.05	3.26	21.48
4	145	5	32.48	260	551	1.26	0.7	0.32	0.67	19.61
4	88	5	21.02	324	312	6.37	1.52	1.16	4.89	17.42
